# Supplementary material for: LncRNA INHEG promotes glioma stem cell maintenance and tumorigenicity through regulating rRNA 2’-O-methylation
Source: Nat Commun. 2023 Nov 18;14:7526. doi: 10.1038/s41467-023-43113-5 (PMC10657414; doi:10.1038/s41467-023-43113-5)
Supplement: Supplementary file 3 — Supplementary Data 1 [file 41467_2023_43113_MOESM3_ESM.xlsx]

## Sheet: MGG4
Co up with FBL		Co down with FBL
IFI44L		DLGAP5
DDX60		SNHG14
A2M		NCAPD2
STAT1		TUBB
IFI16		SNORD3A
DDX58		H2BC5
DTX3L		TOP2A
HERC5		PTTG1
PDP1		HJURP
ITPKB		ASPM
PARP9		KIF20A
PARP14		H3C13
ISG15		H2BC4
MDM2		SPAG5
ZMAT3		H2AC8
NEDD9		H3C2
RIMS2		H2BC11
PTCHD4		CCNA2
PLXNA4		TUBB2B
BST2		CDK1
NRP2		ECT2
IFIH1		H2BC17
MT-CO2		KIF14
MRAS		TTK
RNF19A		H2AC11
CYFIP2		BUB1
RGS6		ARHGAP11A
RHOJ		SHCBP1
MANEAL		TPX2
RGMA		CDCA2
ID4		CCNB2
SMOC1		RACGAP1
CDKN1A		KNL1
NRP1		H2AC4
MT-ND1		DTL
ARHGEF7		H1-5
PLPPR5		H4C3
TSPYL2		ANLN
CBLN1		CDT1
CPE		KIF11
AL353138	1	CDC45
LRATD2		RRM2
TENT5A		FANCD2
RTL5		BIRC5
ASCC3		BUB1B
SLC30A1		AC068831	8
PLAAT3		H3C10
SCAMP5		GAS2L3
JAM2		CEP55
SVEP1		H4C8
MLC1		MYBL2
SCN2A		RPL3
MCC		RPS9
EFNB2		TK1
NIBAN1		PLK1
HEY1		KIF23
LONRF2		INSIG1
RPS27L		ARHGAP19
UNC80		MKI67
ENC1		SREBF1
SLC38A7		SMC4
TIGAR		NCAPG
SESN2		KIF18B
SDK1		CIT
BAMBI		PIMREG
ANTXR1		SPC25
ARNT2		PLA2G3
S100B		PRR11
KCNH1		CDCA8
BSN		MAD2L1
ELFN1-AS1		CKS1B
RND3		SCARNA7
FDXR		SNORA12
SLC1A4		KIF2C
LIMCH1		AURKB
PTX3		CENPE
KITLG		KIF20B
RN7SKP71		AURKA
HOMEZ		H2BC6
NTRK2		HMMR
GTF2IP13		OLMALINC
CEP170B		IQGAP3
ZNFX1		ATAD2
PLK3		H2AC21
AC010198	2	PLK4
NXF1		NEK2
ZDHHC14		NDC80
PIK3R3		EXO1
AC015660	1	H4C1
TP53INP1		CENPI
KAT2B		TMC6
CC2D2A		PBK
HIVEP3		KIFC1
IFRD1		GAS5
ZNF239		PDGFRB
ZMAT1		INCENP
MATN2		KIF18A
RN7SKP203		CDCA3
GLIPR1		MZT1
PSEN2		RCN3
TP53I3		ACBD7
ANKRD6		DEPDC1B
AEN		DACT3
CA2		H2BC18
GOLGA7B		ZGRF1
SLC9A2		HMGB2
MAPK8IP2		ESCO2
CYP2U1		BLM
RASGRP1		POLQ
NMI		UBE2C
TNFAIP3		MCM10
PI4K2A		SKA1
CSTB		SPC24
LGALS9		NUF2
ZNF596		CENPH
OSR1		SGO1
ABAT		C6orf223
CFAP44		CENPA
FAXDC2		POLD1
DGKI		CDC25C
SCN4B		CDKN2C
KCNJ2		DIAPH3
CSGALNACT1		CDKN3
SESN1		HASPIN
CPEB2		ESPL1
F8A1		PIF1
GPC6		MXD3
DUBR		DENND3
TMEM150C		EME1
MFSD6		FGFR4
TRIM35		SGO2
ATP2B2		ARHGEF39
IFI35		BCL2L12
FRMD5		SNRPA1
SRSF8		H2AC13
RDH10		BLACAT1
SHFL		RAD51AP1
RAB39B		ERCC6L
FOSL1		CHTF18
SYT1		LINC01572
CYP4V2		CDCA5
NDUFAF8		NCAPH
BACE1		NEIL3
CLCN7		CKAP2L
SLC16A9		RMI2
BHLHE41		CCNB3
TNIK		ORC1
PSTPIP2		AC068888	1
SOX21		DEPDC1
SLC47A2		STK17B
STS		BORA
PHLDA3		CXCL14
SPIRE2		RAD54L
HAS2		ALDOC
NFASC		FAM72A
LINC01629		TNFRSF13C
GABRE		PARPBP
PCLO		ELFN2
GRIN2A		CENPM
BFSP1		G2E3
IFIT5		SLC2A3
TAP1		OIP5
ARHGAP31		QPCTL
APLP1		AL031595	3
PRKAR1B		NRM
SHROOM1		CENPQ
HDAC9		RAD51
SYBU

## Sheet: 3565
Co up with FBL		Co down with FBL
CDKN1A		CCNA2
MDM2		H2BC11
NRP2		H2BC18
ZMAT3		MKI67
SPARC		CCNB1
S100B		H4C8
NEAT1		HSPD1
AHNAK2		NPM1
A2M		SNHG14
BTG2		H3C10
SVEP1		TOP2A
TENT5A		TPX2
CALB1		BUB1
SERPINE1		CDC20
GAP43		H2AZ1
FOS		H2AC11
RGS6		KNL1
JAG1		H2BC4
PLXNA4		BUB1B
PTN		PTTG1
HIVEP3		DLGAP5
MALAT1		RRM2
DRAXIN		CDK1
UBASH3B		BIRC5
HEY1		KPNA2
LAMB2		H4C3
GDF15		KIF11
ITPKB		SHCBP1
IFIT2		ASPM
CD44		TACC3
RETREG1		PLK1
PLXNB2		GAS2L3
TSPAN11		ARHGAP11A
ID4		TICRR
CNR1		HMMR
FDXR		H1-5
AL353138		KIF2C
SESN1		ECT2
PTCHD4		MAD2L1
ADAMTS9		KIF20A
SLIT1		H3C13
SEMA5B		NCAPG
PLEKHH2		CENPF
CYFIP2		CDC45
ADGRB2		H3C2
RNF19A		ATAD2
TP53I3		KIF18B
ITGA3		NCAPH
DLK1		H2AC21
IFIT3		H2BC5
MAPK10		H2BC17
GPR158		C1QBP
NEDD9		AURKA
RPS27L		H2AC4
ZBTB20		TUBA1B
REC8		PBK
SCD5		RCC1
TIMP1		UHRF1
APC2		TUBB
PHLDA3		HSP90AB1
MMP2		FASN
GRN		CKS1B
NRP1		EXO1
SCN2A		ANLN
NRCAM		CSE1L
SLC25A29		H2AC8
RAB6B		H2AC12
HTRA1		CCNB2
TP53INP1		SLC7A5
BBC3		CIP2A
PCDHA9		MCM10
DGKI		SAPCD2
FAXDC2		FANCD2
PARD3B		KIF14
DKK3		RACGAP1
SLC1A3		H1-2
BCHE		H2BC13
ARL4A		TRIP13
AL590617		MCM7
CHI3L1		NCAPD2
KIAA0513		GTSE1
AGT		FAM83D
SESN2		FBL
DGKA		SMC4
NHSL2		H2AX
PDP1		PGAM1
PLXNB3		ZWINT
ARVCF		CEP55
COL13A1		HMGB2
KIFC2		SNHG1
CAV2		CENPE
SOD2		FOXM1
RGMA		XRCC2
APOBEC3C		INSIG1
IFI44L		TCP1
CPEB2		CIT
TNC		DEPDC1B
MATN2		NUF2
GPC6		MELK
SDK1		TUBB4B
SLCO2A1		TTK
PTX3		UBE2S
FN1		MYBL2
SCN4B		MASTL
RRM2B		TUBA1C
PGPEP1		KIF23
CNTNAP3B		ANP32E
ZMAT1		PTMA
RIMS2		H2AC20
SCG2		NOS2
PCDH1		HMGB1
NINJ1		ORC1
PLCE1		INCENP
GPC1		CENPO
STAT2		NDC80
CDH4		DEPDC1
PLAAT3		HASPIN
SAT1		CCT8
PIK3R3		REPIN1
TMEM44		POLQ
SH3BGRL3		SPC24
CACNB2		ZWILCH
RHOU		BRCA1
MBD5		PRR11
LRATD2		ELOVL6
CSPG5		H3C12
APOL6		KIF15
SPP1		RAD18
EFHC1		DTL
ARSA		MRTO4
KAT2B		PIMREG
AC055839		SASS6
MEGF11		SNRPA
PARP3		KIF4A
CA2		H2BU1
DDX60		NDC1
CD59		NUP107
ENO3		SGO2
PLSCR4		CDCA8
ZNF436		HELLPAR
TSPYL2		H2BC15
MANSC1		KIF20B
MYO5B		SGO1
COL18A1		SPAG5
GPR161		CHAF1A
PLCXD2		KIF22
FRMD5		UBE2C
AIG1		H1-4
CPE		CDCA5
APLP1		ORC6
WLS		MZT1
SYBU		H4C9
PLCL2		CKAP2L
BAALC		GINS3
PALM		CENPU
NEK10		RFC3
CYBRD1		ZGRF1
IFIT1		H4C1
STEAP3		CXCL14
ANXA4		PLK4
PCDHB10		CEP152
NTN1		VRK1
IQGAP2		CCDC85B
TRANK1		KNSTRN
CYP2U1		ATAD5
HAP1		NCAPG2
MYH7		CENPH
RORA		DBF4
MRAS		BLM
APOBEC3F		PFAS
IFIH1		CDCA3
TMEM63B		FANCB
FAM114A1		SNRPG
MCC		HSPE1
ABAT		PARP2
CDK6		ESPL1
NDRG4		TCOF1
ZNF862		CDCA2
RFFL		HJURP
RAD51D		NCAPD3
SOX2-OT		CDCA4
RPS6KA2		DIAPH3
HERC5		CCDC86
CAPRIN2		CEP72
WIPI1		PARPBP
LMO2		CCNF
TRPM8		BOLA3
DDX58		CDKN3
TMEM121B		DNA2
PGBD5		H2AC13
FBLN2		GINS4
KCNT2		SMC2
CACNA1E		ABT1
PAXIP1-AS2		H4C5
LINC01687		KIF18A
TTLL3		CKS2
EML6		H2AC6
PCDHA10		C18orf54
SNX10		CENPJ
TGFA		FBXO5
APH1B		CHEK2
NID1		AURKB
FAM111A		SNHG30
PBXIP1		CDC25C
SPAG1		ZNF714
CSF1		DDX39A
AC007906		SNORA12
LINC01629		CDC25A
TLE4		NEK2
KCNH1		ARL16
MIR222HG		DTYMK
EFNB2		GEN1
VWA5A		ERCC6L
AC046134		ZNF726
OPHN1		LSM3
ADAMTS2		EME1
STEAP2		PPID
ALK		NUDT1
PLK3		SNORD3A
C2orf92		TEDC2
SLC22A17		CENPL
RAB15		PPIH
MARCHF2		STIL
PDZD4		ESCO2
ROBO3		H2BC12
LY96		UQCC3
LRRN2		TAF4B
RASSF8-AS1		GPN3
CHRD		PPP1R1B
TCP11L2		CDC6
NLRP1		MND1
MIR4307		POLD1
CSDC2		HIC1
BTBD19		PCLAF
EBF4		E2F2
DNAH6		NET1
C3		WNT7B
SLC47A2		CCNB3
CYSTM1		PLA2G3
OPTN		MIS18A
GLIS3		H2AC15
ATP2B2		CENPA
IDUA		ALDOC
CRACD		RECQL4
SAMD9		POC1A
LRATD1		SLC29A2
ALCAM		HILPDA
AC010198		H2BC6
DTX4		C1orf112
GMDS-DT		CENPM
RASSF8		ADA
FOSL2		WRAP53
AC234772		RAD54L
SYT1		CENPN
GSDME		SKA3
SYTL4		C15orf39
VANGL2		SAP30
APOL2		ARHGEF39
BCAR3		ZNF273
FAM214A		TROAP
NACAD		H3C1
INPP5D		PKN3
WWTR1-IT1		THOC3
CNTNAP3		CCDC150
MXD1		MCM8
CYP4V2		DSCC1
AC091078		GNG11
ADAMTS13		AL161891	1
LGALS9		RAPGEF5
MVP		LYAR
ARHGEF4		CARD10
NT5E		DDIAS
FHIT		RAD51AP1
LINC02021		PGP
PSTPIP2		NTHL1
WDR49		REEP4
PCDHGC5		LRR1
ICAM1		CENPW
NOVA2		CYB5A
ARSD		KIFC1
GAS6		PIF1
		SLC17A9
