# Supplementary material for: LncRNA INHEG promotes glioma stem cell maintenance and tumorigenicity through regulating rRNA 2’-O-methylation
Source: Nat Commun. 2023 Nov 18;14:7526. doi: 10.1038/s41467-023-43113-5 (PMC10657414; doi:10.1038/s41467-023-43113-5)
Supplement: Supplementary file 4 — Supplementary Data 2 [file 41467_2023_43113_MOESM4_ESM.csv]

ID	hgnc_symbol	gene_biotype	log2FoldChange(NOP58/Input)	log2FoldChange(NOP58/IgG)
ENSG00000223764	LINC02593	lncRNA	3.417830871	3.619707025
ENSG00000235790	PEF1-AS1	lncRNA	5.969338902	7.538526072
ENSG00000231163	CSMD2-AS1	lncRNA	3.420519882	4.813669939
ENSG00000230615		lncRNA	3.66708802	3.09583944
ENSG00000272405		lncRNA	3.302131914	4.085989175
ENSG00000269690	NA	NA	2.78222136	1.276722117
ENSG00000272342		lncRNA	10.16137402	5.995713927
ENSG00000223522		lncRNA	6.063589236	6.235708051
ENSG00000180672	NA	NA	3.125682447	4.437954879
ENSG00000206573	THUMPD3-AS1	lncRNA	2.416615275	3.590898261
ENSG00000224424	PRKAR2A-AS1	lncRNA	4.878447687	5.464506266
ENSG00000241288	LINC02614	lncRNA	4.021513251	3.653711228
ENSG00000249592		lncRNA	3.763711371	4.116485902
ENSG00000263327	TAPT1-AS1	lncRNA	3.070654486	5.35064043
ENSG00000248049	UBA6-AS1	lncRNA	6.026256835	7.613728953
ENSG00000250337	PURPL	lncRNA	3.180563897	2.601626173
ENSG00000177738		lncRNA	2.531380858	3.252558146
ENSG00000245526	LINC00461	lncRNA	1.643054965	4.61039566
ENSG00000246763	RGMB-AS1	lncRNA	5.200433925	4.097209673
ENSG00000249526		lncRNA	6.197411274	5.660450284
ENSG00000244945	RUFY1-AS1	lncRNA	4.109475597	4.18699351
ENSG00000187990	NA	NA	4.534096956	6.755153863
ENSG00000223855		lncRNA	4.761049696	0.966185007
ENSG00000196295	GARS1-DT	lncRNA	1.258038076	2.854298598
ENSG00000135213	NA	NA	2.929702835	3.027164237
ENSG00000273329		lncRNA	2.378899056	4.353080755
ENSG00000273344	PAXIP1-DT	lncRNA	1.850743703	2.541613658
ENSG00000253200		lncRNA	4.781410766	5.281136828
ENSG00000264991	NA	NA	5.332414967	5.589671664
ENSG00000249859	PVT1	lncRNA	0.746370522	0.71888926
ENSG00000182851	NA	NA	4.855019604	0.967362379
ENSG00000237009	GLIS3-AS1	lncRNA	12.4718462	7.723916232
ENSG00000234779	BNC2-AS1	lncRNA	6.150837895	6.655249045
ENSG00000132498	NA	NA	5.29742121	4.32928811
ENSG00000234771	SLC25A25-AS1	lncRNA	1.584077877	2.781414998
ENSG00000267834		lncRNA	11.00798286	9.238291254
ENSG00000227512		lncRNA	4.73738424	4.346287267
ENSG00000225140		lncRNA	5.887410633	1.834618443
ENSG00000185904	LINC00839	lncRNA	0.999920993	3.462827018
ENSG00000226200	SGMS1-AS1	lncRNA	5.761015768	9.653463939
ENSG00000237149	ZNF503-AS2	lncRNA	3.50834222	2.18195359
ENSG00000272692		lncRNA	3.855285782	4.525216259
ENSG00000227136	NA	NA	1.045213214	1.17449777
ENSG00000235823	OLMALINC	lncRNA	1.701407569	1.882799695
ENSG00000251194		lncRNA	5.307364979	6.178780529
ENSG00000255139		lncRNA	5.723967517	9.514999632
ENSG00000255717	SNHG1	lncRNA	1.927698364	1.329439429
ENSG00000255306		lncRNA	4.362046245	4.433464564
ENSG00000256967		lncRNA	4.408520953	2.247964703
ENSG00000235884	LINC00941	lncRNA	3.888952039	4.497103903
ENSG00000250742	LINC02381	lncRNA	4.375629547	5.676140941
ENSG00000258044		lncRNA	4.792337081	8.437144549
ENSG00000249550	LINC01234	lncRNA	3.777589492	4.00089162
ENSG00000212694	LINC01089	lncRNA	2.743307803	1.011260516
ENSG00000230710	LINC00332	lncRNA	3.519179979	8.535868522
ENSG00000170919	TPT1-AS1	lncRNA	2.415934807	2.857084432
ENSG00000246451		lncRNA	3.894936599	2.481510877
ENSG00000258701	LINC00638	lncRNA	3.636633795	4.074055447
ENSG00000153575	NA	NA	2.305429607	3.325959514
ENSG00000261801	LOXL1-AS1	lncRNA	2.849384501	2.308913654
ENSG00000247240	UBL7-AS1	lncRNA	4.527488274	6.074705837
ENSG00000205275	NA	NA	1.437041477	0.967626285
ENSG00000258725	PRC1-AS1	lncRNA	11.66000896	5.167107639
ENSG00000196696		lncRNA	2.426620042	2.663417685
ENSG00000186594	MIR22HG	lncRNA	3.784491972	4.867393519
ENSG00000262903		lncRNA	2.205952436	3.613330726
ENSG00000269402	NA	NA	7.082702067	1.012373817
ENSG00000005955	NA	NA	2.50740048	2.822180071
ENSG00000006114	NA	NA	1.441677483	0.830039322
ENSG00000174100	NA	NA	3.853951457	4.606132882
ENSG00000225485	NA	NA	1.163734897	1.732650852
ENSG00000261005	NA	NA	7.205451775	3.482282401
ENSG00000056661	NA	NA	2.485934241	1.09848404
ENSG00000108296	NA	NA	1.702297706	1.826325742
ENSG00000188825	LINC00910	lncRNA	3.733564836	4.074328674
ENSG00000267080	ASB16-AS1	lncRNA	4.492737256	4.46298276
ENSG00000262879		lncRNA	3.510422042	4.024812557
ENSG00000264920	SP2-DT	lncRNA	5.271569049	5.905755814
ENSG00000265415		lncRNA	6.731314033	6.449958358
ENSG00000215769	ARHGAP27P1-BPTFP1-KPNA2P3	lncRNA	3.139552839	3.32337431
ENSG00000263843	MIF4GD-DT	lncRNA	3.708028454	3.825595416
ENSG00000267342		lncRNA	6.819216009	4.96290145
ENSG00000262580		lncRNA	3.806126943	4.177454846
ENSG00000263069	RNF213-AS1	lncRNA	3.376038244	2.538511507
ENSG00000261924		lncRNA	4.281524067	5.079792433
ENSG00000260563		lncRNA	3.265612872	1.767855211
ENSG00000260552	COSMOC	lncRNA	8.480154075	7.566841424
ENSG00000267270	PARD6G-AS1	lncRNA	5.108102979	8.268719453
ENSG00000267122		lncRNA	4.64689269	5.93319103
ENSG00000266936		lncRNA	4.403678581	5.805433415
ENSG00000269399		lncRNA	5.705236307	10.4748348
ENSG00000269439	PGLS-DT	lncRNA	4.172504291	4.620695776
ENSG00000267117		lncRNA	4.548965346	7.357852742
ENSG00000232098		lncRNA	2.876305765	2.021482284
ENSG00000260032	NORAD	lncRNA	2.314678819	0.746740306
ENSG00000196756	SNHG17	lncRNA	1.054336158	2.543219342
ENSG00000231119		lncRNA	4.596745856	6.736476019
ENSG00000231290	APCDD1L-DT	lncRNA	3.329941858	1.284182382
ENSG00000267848	NA	NA	5.223012961	3.183386696
ENSG00000228817	BACH1-IT2	lncRNA	4.655951916	5.758928523
ENSG00000184674	NA	NA	3.862388589	7.087250452
ENSG00000268812	LIF-AS2	lncRNA	5.413968276	6.798023364
ENSG00000223749	MIR503HG	lncRNA	2.579492485	2.846998362
XLOC_045396	NA	NA	1.629353615	2.53503871
XLOC_057374	NA	NA	4.39925494	1.182975797
XLOC_049768	NA	NA	0.787356226	2.405192425
XLOC_027279	NA	NA	4.914618281	6.704078662
