# Supplementary material for: LncRNA INHEG promotes glioma stem cell maintenance and tumorigenicity through regulating rRNA 2’-O-methylation
Source: Nat Commun. 2023 Nov 18;14:7526. doi: 10.1038/s41467-023-43113-5 (PMC10657414; doi:10.1038/s41467-023-43113-5)
Supplement: Supplementary file 5 — Supplementary Data 3 [file 41467_2023_43113_MOESM5_ESM.xlsx]

## Sheet: qRT-PCR
qRT-PCR
INHEG-F4	GGAGCAGCAATCAGCTTACA
INHEG-R4	TCCTGCTTTAGGGATGCTTTG
INHEG-F6	AGACCACAGAGGGAGAGTAA
INHEG-R6	CCTCCCACTCCTGATGTTAAA
FBL_F	GTCTATGCAGTCGAGTTCTCC
FBL_R	TCAGCAAAGATCACATCCACC
SNU13-F	TTCGGAAAGGAGCCAATGAG
SNU14-R	ACACGTAGGGCACATTCTTG
TAF15-F	CCGACCATACTGATGACTGT
TAF15-R	TTCACTACCCAAGAAGAGGC
PVT1-F	GAATAACGGGCTCCCAGATT
PVT1-R	CCTGAGTCTCAAGATGCAGTAG
Linc00461-F	TGGAGACCTAAGAGACTGAAGA
Linc00461-F	GTCCTCTGAAGAGAATCCTGTAAC
ENSG00000226200-F	GCTCGCTTCCGTATCCATATT
ENSG00000226200-R	CTCCGAGTTCAACGTCTACTTC
FABP7-P-F1	CAAAGCCCTTCTGATTCCTACC
FABP7-P-R1	GATTTCCTGAGGCCACATCTAC
SMPDL3A-P-F1	AACATGACCTGAAATGCTTGTG
SMPDL3A-P-R1	ACCTGGGAACTCTAGTTAGAAATG
INHEG-P-F1	CACTTGCCTTTCCTTGAGAATTT
INHEG-P-R1	CCGCACCCGAGTTTCAATA
45S-pre-F3	GGCGGTTTGAGTGAGACGAGA
45S-pre-R3	ACGTGCGCTCACCGAGAGCAG
U24-F	TGCAGATGATGTAAAAGAATATTTG
U24-R	TGCATCAGCGATCTTGGTGGT
U76-F	GCCACAATGATGACAGTTTATTTGC
U76-R	GCCTCAGTTAAGATAATGGTGGTTA
IGF1R-F	ATGCTGACCTCTGTTACCTCT
IGF1R-R	GGCTTATTCCCCACAATGTAGTT
EGFR-F	TTGCCGCAAAGTGTGTAACG
EGFR-R	GTCACCCCTAAATGCCACCG
CDK6-F	CCAGATGGCTCTAACCTCAGT
CDK6-R	AACTTCCACGAAAAAGAGGCTT
PDGFRB-F	TGATGCCGAGGAACTATTCATCT
PDGFRB-R	TTTCTTCTCGTGCAGTGTCAC
28S rRNA
1301-F	AGGTTCTCTCGGGGCCAC
1301-R	CCTTGGTCCGTGTTTCAAGACG
2774-F	GAGCTCTCGCTGGCCCTT
2774-R	GTTCACCTTGGAGACCTGCTGC
2848-F	GGGTGTAAATCTCGCGCCGG
2848-R	GAGCCAATCCTTATCCCGAAGT

## Sheet: RT-PCR
RTL-P
663-F	GGGCTCCGGCGGGTG
663-R	TGGAAATGCGCCCGG
1108-F	GCGTCTCCTCGTGGGG
1108-R	GCGGGGAGGAGGGGT
1177-F	CGACGGGGGGGGTGC
1177-R	CCCCGAGAGAACCTCCCC
2174-F	CCATACCCGGCCGTCG
2174-R	GGGAGGACCCCACACCC
3111-F	CTCCCTCCCCACCCC
3111-R	CCCTTCTCCCCCCGC
3198-F	GAAGGGTCGGGGCGGCA
3198-R	CCGGCCCCCCGGGT
