# Supplementary material for: LncRNA INHEG promotes glioma stem cell maintenance and tumorigenicity through regulating rRNA 2’-O-methylation
Source: Nat Commun. 2023 Nov 18;14:7526. doi: 10.1038/s41467-023-43113-5 (PMC10657414; doi:10.1038/s41467-023-43113-5)
Supplement: Supplementary file 7 — Source Data [file 41467_2023_43113_MOESM7_ESM.xlsx]

## Sheet: Fig1.
Fig.1b	3565	DGC	DGC	DGC	GSC	GSC	GSC
	FBL	1	1	1	2.41162	1.94531	2.1817
	NOP56	1	1	1	2.09943	1.69349	2.3502
	NOP58	1	1	1	2.53151	2.04202	2.1447
	NHP2L1	1	1	1	4.28709	3.50642	2.34567
Fig.1c	MGG4	DGC	DGC	DGC	GSC	GSC	GSC
	FBL	1	1	1	4.02782	2.39496	2.6971
	NOP56	1	1	1	4.43828	2.63902	2.6964
	NOP58	1	1	1	5.27803	3.13834	3.5574
	NHP2L1	1	1	1	3.65533	3.22657	2.53151
Fig.1d	MGG6	DGC	DGC	DGC	GSC	GSC	GSC
	FBL	1	1	1	3.01049	3.83706	2.36198
	NOP56	1	1	1	3.31728	2.11404	2.20381
	NOP58	1	1	1	4.46915	2.8481	3.36359
	NHP2L1	1	1	1	4.95883	4.50023	5.89708
Fig.1e

## Sheet: Fig2.
Fig. 2a		sgNT	sgNT	sgNT	sgFBL#1	sgFBL#1	sgFBL#1	sgFBL#4	sgFBL#4	sgFBL#4		Fig. 2a							Fig. 2b
	0	1.05966	0.9843	0.95604	1.02769	1.02389	0.948416	1.02313	1.03503	0.941837
	2	1.33169	1.41455	1.39282	0.86552	0.825701	0.896109	0.858866	0.801924	0.879475
	4	3.39603	3.11823	3.49984	1.26353	1.25937	1.45774	1.40173	1.51721	1.68918
	6	14.8029	15.7844	14.1003	5.27964	4.63801	5.13846	8.03984	7.90703	7.43836
Fig. 2b		sgNT	sgNT	sgNT	sgFBL#1	sgFBL#1	sgFBL#1	sgFBL#4	sgFBL#4	sgFBL#4
	0	0.931484	1.04134	1.02718	0.932003	0.995682	1.07231	0.877458	1.06127	1.06127
	2	2.18195	1.93281	2.11212	0.258943	0.327531	0.246125	0.335091	0.417016	0.435942
	4	8.59003	8.19932	8.57493	0.284442	0.244353	0.194855	0.763514	0.793328	0.821588
	6	12.416	12.8464	13.6372	0.359302	0.301623	0.337485	1.66573	1.39999	1.31314
Fig. 2f		NT	NT	NT	sgNOP58-1	sgNOP58-1	sgNOP58-1	sgNOP58-2	sgNOP58-2	sgNOP58-2		Fig. 2f							Fig. 2g
	0	0.212	0.213	0.22	0.178	0.175	0.176	0.196	0.169	0.17
	2	0.357	0.344	0.355	0.246	0.18	0.176	0.171	0.178	0.165
	4	0.75	0.733	0.746	0.193	0.202	0.199	0.18	0.18	0.177
	6	1.037	0.936	0.855	0.205	0.194	0.193	0.172	0.17	0.177
Fig. 2g		NT	NT	NT	sgNOP58-1	sgNOP58-1	sgNOP58-1	sgNOP58-2	sgNOP58-2	sgNOP58-2
	0	0.132	0.132	0.133	0.137	0.138	0.137	0.128	0.131	0.13
	2	0.2	0.194	0.206	0.14	0.144	0.143	0.141	0.141	0.138
	4	0.33	0.324	0.313	0.149	0.159	0.145	0.135	0.146	0.151
	6	0.611	0.519	0.476	0.171	0.165	0.179	0.141	0.149	0.161

## Sheet: Fig3.
Fig. 3d		IgG	IgG	IgG	NOP58	NOP58	NOP58				Fig. 3d
	PVT1	1	1	1	10.2674	10.4107	6.72717
	Linc00461	1	1	1	6.49802	3.94493	6.27667
	SGMS1-AS1	1	1	1	4.53081	4.63902	4.05584	4.09943	3.34567	4.01049
	INHEG	1	1	1	3.73213	3.36198	3.77916
Fig. 3e	3565	DGC	DGC	DGC	GSC	GSC	GSC
	PVT1	1	1	1	2.2974	1.42405	2.17347
	Linc00461	1	1	1	0.882703	0.547147	0.835088
	SGMS1-AS1	1	1	1	0.907519	0.562529	0.858565
	INHEG	1	1	1	2.04202	3.05252	1.8025
	MGG4	DGC	DGC	DGC	GSC	GSC	GSC
	PVT1	1	1	1	2.88786	0.76313	1.84038
	Linc00461	1	1	1	1.10957	0.293209	0.707107
	SGMS1-AS1	1	1	1	1.90528	0.503478	1.21419
	INHEG	1	1	1	2.23457	2.94854	1.70527
	MGG6	DGC	DGC	DGC	GSC	GSC	GSC
	PVT1	1	1	1	3.29436	0.678302	1.25701
	Linc00461	1	1	1	3.75809	0.773782	1.43396
	SGMS1-AS1	1	1	1	0.664343	0.136787	0.25349
	INHEG	1	1	1	7.21	10.126	7.88986
Fig. 3i	GSC3565	IgG	IgG	IgG	OLIG2	OLIG2	OLIG2
	P1	0.0460094	0.0888843	0.0476319	0.828212	1.23805	1.34543
	P2	0.0406126	0.0784584	0.0420448	0.593809	0.887656	0.964646
	P3	0.0726986	0.140444	0.0752623	0.217347	0.324901	0.353081
	P4	0.0702222	0.13566	0.0726986	0.204202	0.305252	0.331728
Fig. 3g	GSC3565	shNT	shNT	shNT	shOLIG2	shOLIG2	shOLIG2				Fig. 3g
	OLIG2	0.968161	0.998961	1.03396	0.231538	0.220533	0.229694
	INHEG	0.978149	1.19762	0.853642	0.52312	0.54913	0.437359
	MGG4	shNT	shNT	shNT	shOLIG2	shOLIG2	shOLIG2
	OLIG2	1.00168	0.983037	1.01555	0.0380685	0.0442436	0.0372749
	INHEG	0.900495	1.01846	1.1105	0.565963	0.125697	0.395795
Fig. 3h	GSC3565	FLAG	FLAG	FLAG	FLAG-OLIG2	FLAG-OLIG2	FLAG-OLIG2				Fig. 3h
	INHEG	0.976067	1.06596	0.961124	4.82986	5.63576	4.99936
	MGG4	FLAG	FLAG	FLAG	FLAG-OLIG2	FLAG-OLIG2	FLAG-OLIG2
	INHEG	0.971608	1.04692	0.983094	6.19485	7.59691	6.61477

## Sheet: Fig4.
Fig 4a	3565	EGFP	EGFP	EGFP	INHEG_sg5	INHEG_sg5	INHEG_sg5	INHEG_sg7	INHEG_sg7	INHEG_sg7
	INHEG	1	1	1	0.25349	0.20166	0.205898	0.151774	0.183011	0.153893
	MGG4	EGFP	EGFP	EGFP	INHEG_sg5	INHEG_sg5	INHEG_sg5	INHEG_sg7	INHEG_sg7	INHEG_sg7
	INHEG	1	1	1	0.45376	0.547147	0.650671	0.707107	0.429283	0.716978
Fig 4b	GSC3565	EGFP	EGFP	EGFP	EGFP	EGFP	INHEG_sg5	INHEG_sg5	INHEG_sg5	INHEG_sg5	INHEG_sg5	INHEG_sg7	INHEG_sg7	INHEG_sg7	INHEG_sg7	INHEG_sg7
	0	1	1	1	1	1	1	1	1	1	1	1	1	1	1	1
	2	1.11846	1.156	1.08656	1.15528	1.09756	1.09657	1.0607	1.06724	1.06796	1.05296	1.06369	1.07951	1.06709	1.06709	1.06505
	4	1.15454	1.27408	1.16636	1.22981	1.30488	1.14642	1.14654	1.15361	1.1165	1.15148	1.13376	1.1894	1.16294	1.20128	1.14158
	6	1.6356	1.78372	1.67587	1.77019	1.80488	1.43925	1.31821	1.2955	1.39563	1.4532	1.31847	1.31222	1.36741	1.33546	1.35842
	MGG4	EGFP	EGFP	EGFP	INHEG_sg5	INHEG_sg5	INHEG_sg5	INHEG_sg7	INHEG_sg7	INHEG_sg7
	0	1.07912	1.03668	0.884206	0.956619	0.852467	1.19091	0.961697	1.02421	1.01409
	2	1.79828	1.98906	1.98906	1.71706	1.37843	1.33588	1.67153	1.61113	1.61264
	4	3.00207	3.35108	3.5877	2.36604	2.57973	2.4238	2.75267	2.64697	2.53976
	6	9.2798	8.78143	8.3496	5.42707	5.32311	4.88032	6.68009	5.92209	6.42188
Fig 4d	MGG4	Dose	Tested	Response	Group		GSC3565	Dose	Tested	Response	Group
		5	20	0	EGFP			5	20	8	EGFP
		10	20	0	EGFP			10	20	11	EGFP
		20	20	3	EGFP			20	20	19	EGFP
		50	20	14	EGFP			50	20	20	EGFP
		100	20	19	EGFP			100	20	20	EGFP
		5	20	0	INHEG_sg5			5	20	0	INHEG_sg5
		10	20	0	INHEG_sg5			10	20	1	INHEG_sg5
		20	20	0	INHEG_sg5			20	20	6	INHEG_sg5
		50	20	5	INHEG_sg5			50	20	10	INHEG_sg5
		100	20	13	INHEG_sg5			100	20	20	INHEG_sg5
		5	20	0	INHEG_sg7			5	20	3	INHEG_sg7
		10	20	0	INHEG_sg7			10	20	4	INHEG_sg7
		20	20	1	INHEG_sg7			20	20	6	INHEG_sg7
		50	20	8	INHEG_sg7			50	20	13	INHEG_sg7
		100	20	15	INHEG_sg7			100	20	20	INHEG_sg7
Fig 4e	3565	EGFP	EGFP	EGFP	INHEG_sg2	INHEG_sg2	INHEG_sg2	INHEG_sg4	INHEG_sg4	INHEG_sg4
	INHEG	1	1	1	7.72749	5.81589	6.23849	7.26015	8.22491	5.35789
	MGG4	EGFP	EGFP	EGFP	INHEG_sg2	INHEG_sg2	INHEG_sg2	INHEG_sg4	INHEG_sg4	INHEG_sg4
	INHEG	0.924758	1.03893	1.04084	7.38686	8.00627	5.70295	22.2185	27.2526	24.4334
	MGG6	EGFP	EGFP	EGFP	INHEG_sg2	INHEG_sg2	INHEG_sg2	INHEG_sg4	INHEG_sg4	INHEG_sg4
	INHEG	0.80602	1.31485	0.943578	15.074	15.2816	17.0871	13.2797	15.2168	12.7313
Fig 4f	MGG4	EGFP	EGFP	EGFP	INHEG_sg2	INHEG_sg2	INHEG_sg2	INHEG_sg4	INHEG_sg4	INHEG_sg4
	0	0.162	0.165	0.164	0.168	0.165	0.166	0.165	0.163	0.162
	2	0.241	0.224	0.234	0.282	0.274	0.278	0.262	0.285	0.265
	4	0.316	0.363	0.326	0.46	0.441	0.521	0.424	0.458	0.438
	6	0.452	0.434	0.527	0.675	0.681	0.641	0.679	0.717	0.714
	MGG6	EGFP	EGFP	EGFP	INHEG_sg2	INHEG_sg2	INHEG_sg2	INHEG_sg4	INHEG_sg4	INHEG_sg4
	0	0.949814	1.09177	0.958417	1.05997	1.03809	0.901945	0.91476	1.05635	1.02889
	2	1.01262	1.22856	1.07284	1.50729	1.68477	1.46515	1.6905	1.68364	1.66648
	4	1.40063	1.42988	1.57012	2.61021	2.94733	3.453	2.47397	3.2952	2.85498
	6	4.60109	4.12876	4.28707	6.19449	6.41653	6.2496	6.94565	7.57981	7.54291
Fig 4h	3565	Dose	Tested	Response	Group		MGG4	Dose	Tested	Response	Group
		100	10	8	EGFP			5	14	3	EGFP
		50	10	5	EGFP			10	14	4	EGFP
		20	10	3	EGFP			20	14	7	EGFP
		10	10	1	EGFP			50	14	10	INHEG_sg2
		100	10	10	INHEG_sg2			5	14	7	INHEG_sg2
		50	10	9	INHEG_sg2			10	14	9	INHEG_sg2
		20	10	7	INHEG_sg2			20	14	10	INHEG_sg2
		10	10	5	INHEG_sg2			50	14	12	INHEG_sg4
		100	10	10	INHEG_sg4			5	14	9	INHEG_sg4
		50	10	8	INHEG_sg4			10	14	10	INHEG_sg4
		20	10	6	INHEG_sg4			20	14	11	INHEG_sg4
		10	10	4	INHEG_sg4			50	14	14	4

## Sheet: Fig5.
Fig 5b	U24	EGFP	EGFP	EGFP	sg5	sg5	sg5	sg7	sg7	sg7		Fig 5a						Fig 5c
	IgG	1	1	1	1	1	1	1	1	1
	NOP58	12.042	14.3204	13.5849	5.88948	8.64066	6.63456	6.723	7.75311	8.39773
	U76	EGFP	EGFP	EGFP	sg5	sg5	sg5	sg7	sg7	sg7
	IgG	1	1	1	1	1	1	1	1	1
	NOP58	16	17.2843	14.2215	10.8215	12.3159	11.0809	8.92832	8.05463	7.75311
Fig 5d	U24	EGFP	EGFP	EGFP	sg2	sg2	sg2	sg4	sg4	sg4
	IgG	1	1	1	1	1	1	1	1	1
	NOP58	7.22657	8.39474	7.1051	13.4362	13.3947	14.4284	13.3873	12.6884	11.8569
	U76	EGFP	EGFP	EGFP	sg2	sg2	sg2	sg4	sg4	sg4
	IgG	1	1	1	1	1	1	1	1	1
	NOP58	10.0849	9.8569	12.5692	22.0994	19.9873	17.0527	15.5727	12.6622	14.9893
Fig 5e		EGFP	EGFP	EGFP	INHEG_sg5	INHEG_sg5	INHEG_sg5	INHEG_sg7	INHEG_sg7	INHEG_sg7
	1301	1	1	1	0.514057	0.784584	0.426317	0.535887	0.641713	0.655197
	2774	1	1	1	0.864537	0.933033	0.752623	0.535887	0.82932	0.444421
	2848	1	1	1	0.721965	0.840896	0.721965	0.602904	0.586417	0.486327
Fig 5f		EGFP	EGFP	EGFP	INHEG_sg2	INHEG_sg2	INHEG_sg2	INHEG_sg4	INHEG_sg4	INHEG_sg4
	1301	1	1	1	2.35165	2.38849	2.25232	2.83881	2.85392	3.81598
	2774	1	1	1	1.18313	1.18313	1.4229	1.55922	1.62138	1.54409
	2848	1	1	1	1.05958	1.12553	1.10564	1.32576	1.34469	1.43172
Fig 5i

## Sheet: Fig6
Fig 6c
Fig 6d	IgG	IgG	IgG	TAF15	TAF15	TAF15	NOP56	NOP56	NOP56	NOP58	NOP58	NOP58
	1	1	1	2.90889	4.92458	4.424	4.72397	3.81055	2.8759	3.73213	2.36198	3.4577
Fig 6e
Fig 6f
Fig 6h									Fig 6i
Fig 6j							Fig 6k
Fig 6l
Fig 6m

## Sheet: Fig7.
Fig 7c	Days elapsed	sgNT	sgNOP58#1	sgNOP58#2
	29	1
	30	1
	30	1
	30	1
	30	1
	30	1
	30	1
	36		1
	39			1
	41		1
	41		1
	43
	43
	43
	43
	44		1
	47		1
	49		1
	49		1
	55			1
	57			1
	58			1
	59			1
	62			1
	66			1
Fig 7e	Days elapsed	sgNT	sgNOP58#2	sgNOP58#3
	20	1
	21	1
	22	1
	22	1
	23	1
	23	1
	28	1
	29	1
	31		1	1
	31		1
	31		1
	32		1
	34		1
	35		1
	38		1
	40			1
	41			1
	44			1
	47			1
	49			1
	53			1
Fig 7g	Days elapsed	sgNT	sgINHEG#5	sgINHEG#7
	34	1
	35	1
	38	1
	40	1
	40	1
	42	1
	48		1
	49		1
	52		1	1
	55			1
	70		1
	87			1
	100		0	0
	100		0	0
	100			0
Fig 7i	Days elapsed	sgNT	sgINHEG#5	sgINHEG#7
	32	1
	33	1
	37	1
	37	1
	38	1
	39	1
	45			1
	46		1	1
	52			1
	52			1
	52			1
	62		1
	65		1
	69		1
	70			1
	77		1
	86		1
Fig 7x		Low	High			Fig 7y		Low	High
	777	1					1980	0
	349	1					473	1
	253	1					232	1
	1451	0					2791	0
	356	1					3131	0
	484	1					468	1
	892	0					624	1
	332	1					346	1
	329	1					1882	1
	133	1					1203	0
	1324	0					291	1
	970	1					540	1
	572	1					398	1
	374	0					249	1
	1158	1					892	0
	624	1					1122	1
	2118	0					378	1
	2719	0					438	1
	291	1					696	1
	423	0					205	1
	595	0					173	1
	777	0					2462	0
	567	1					710	1
	372	1					777	1
	162	1					1574	1
	710	1					640	1
	460	0					405	1
	298	1					250	0
	118	1					143	0
	740	1					1158	1
	1574	1					715	1
	965	1					287	1
	2462	0					73	1
	246	1					240	0
	718	1					332	1
	330	1					740	1
	3131	0					411	1
	667	0					253	1
	1156	0					133	1
	344	1					718	1
	2685	0					232	1
	387		1				2742	0
	806		1				2118	0
	271		1				965	1
	679		1				174	1
	669		0				387	1
	202		0				777	0
	585		1				1451	0
	142		1				592	1
	232		1				546	1
	352		0				130	1
	1122		1				1556	0
	249		1				917	1
	87		1				484	1
	347		1				726	0
	312		1				572	1
	378		1				344	1
	405		1				679	1
	473		1				806	1
	468		1				221	1
	232		1				271	1
	381		1				415	1
	1291		0				374	0
	271		1				1324	0
	2742		0				87	1
	449		1				681	1
	318		0				172	1
	172		1				372	1
	398		1				127	1
	130		1				349	1
	1074		1				970	1
	205		1				555	1
	681		1				667	0
	153		1				162	1
	592		1				329	1
	143		0				381	1
	2791		0				423	0
	555		1				352	0
	174		1				669	0
	710		1				459	1
	1203		0				356	1
	161		1				1074	1
	715		1				234	1
	726		0				298	1
	287		1				202	0
	1556		0				1291	0
	1980		0				710	1
	221		1				347	1
	546		1				2719	0
	459		1				1156	0
	173		1				440	1
	378		1				567	1
	438		1				312	1
	127		1				449	1
	540		1				595	0
	240		0				460	0
	190		0				190	0
	73		1				330		1
	411		1				271		1
	1882		1				153		1
	440		1				378		1
	346		1				246		1
	640		1				142		1
	234		1				2685		0
	250		0				118		1
	917		1				161		1
	696		1				585		1
	415		1				318		0

## Sheet: FigS1.
Fig s1d	3565	DGC	DGC	DGC	GSC	GSC	GSC
	1301	1	1	1	2.14355	2.26577	2.42839
	2774	1	1	1	1.32869	1.44393	1.16473
	2848	1	1	1	1.97246	1.53687	1.55833
Fig s1a

## Sheet: FigS2.
Fig.S2a
Fig.S2d	U251-N	U251-N	U251-N	U251-C	U251-C	U251-C	U87-N	U87-N	U87-N	U87-C	U87-C	U87-C
INHEG	0.969028	0.812564	0.893896	0.0309722	0.187436	0.106104	0.925366	0.7252	0.877355	0.0746337	0.2748	0.122645
GAPDH	0.527675	0.468172	0.096285	0.472325	0.531828	0.903715	0.417689	0.0957126	0.396723	0.582311	0.904287	0.603277
ACTB	0.614402	0.655295	0.124454	0.385598	0.344705	0.875546	0.333352	0.0951144	0.106447	0.666648	0.904886	0.893553
U1	0.550625	0.398992	0.773313	0.449375	0.601008	0.226687	0.660987	0.770831	0.705111	0.339013	0.229169	0.294889
U6	0.811954	0.874441	0.643622	0.188046	0.125559	0.356378	0.95254	0.765896	0.961155	0.0474598	0.234104	0.0388448
Fig.S2d
Fig.S2e
	GSC3565-N	GSC3566-N	GSC3567-N	GSC3568-C	GSC3569-C	GSC3570-C	MGG4-N	MGG5-N	MGG6-N	MGG7-C	MGG8-C	MGG9-C
INHEG	0.570184	0.557534	0.658981	0.429816	0.442466	0.341019	0.683318	0.557559	0.57901	0.316682	0.442441	0.42099
GAPDH	0.249102	0.409089	0.419806	0.750898	0.590911	0.580194	0.271922	0.278639	0.271433	0.728078	0.721361	0.728567
ACTB	0.264948	0.342867	0.304441	0.735052	0.657133	0.695559	0.277629	0.274394	0.26624	0.722371	0.725606	0.73376
U1	0.823967	0.851829	0.842463	0.176033	0.148171	0.157537	0.857382	0.766793	0.775988	0.142618	0.233207	0.224012
U6	0.860984	0.889232	0.887175	0.139016	0.110768	0.112825	0.752451	0.754622	0.733409	0.247549	0.245378	0.266591

## Sheet: FigS3.
Fig s3b		DGC	DGC	DGC	GSC	GSC	GSC		Fig s3c		NC	NC	NC	SiOLIG2_1	SiOLIG2_1	SiOLIG2_1	SiOLIG2_2	SiOLIG2_2	SiOLIG2_2
	GSC3565	1	1	1	16.7955	13.6422	18.6357			OLIG2	1	1	1	0.22688	0.329877	0.2394	0.539614	0.417544	0.41532
	MGG4	1	1	1	4.50023	3.18215	6.00047			INHEG	1	1	1	0.655197	0.463294	0.5973	0.659754	0.582367	0.53689
	MGG6	1	1	1	12.8171	18.0009	13.6422
Fig s3b									Fig s3c
Fig s3d		FLAG	FLAG	FLAG	OLIG2	OLIG2	OLIG2		Fig s3f	IgG	IgG	IgG	OLIG2	OLIG2	OLIG2
	OLIG2	1	1	1	210	295	237			0.0062	0.0083	0.0074	0.0137	0.0144	0.0147
	INHEG	1	1	1	1.98	2.23	2.18
Fig s3h	INHEG+FLAG	1	1	1
	INHEG+OLIG2	1.73057	1.30775	1.28873
	INHEGmut+FLAG	0.731163	0.653875	0.747446
	INHEGmut+OLIG2	0.833862	0.960335	0.933192

[truncated: 4 more sheets: FigS4., FigS5., FigS6., FigS7.]
